# Supplementary material for: Understanding Australian Cat Caregiver Motivations and Reactions to Behaviour-Change Messaging on Cat Containment: Insights for Campaign Design
Source: Animals (Basel). 2026 Mar 3;16(5):784. doi: 10.3390/ani16050784 (PMC12985116; doi:10.3390/ani16050784)
Supplement: Supplementary file 1 [file animals-16-00784-s001.zip]

Archive with 1 entries (1 files):
- animals-4173837-supplementary.pdf
